# Supplementary material for: Oregano Oil Combined with Macleaya Cordata Oral Solution Improves the Growth Performance and Immune Response of Broilers
Source: Animals (Basel). 2022 Sep 19;12(18):2480. doi: 10.3390/ani12182480 (PMC9495209; doi:10.3390/ani12182480)
Supplement: Supplementary file 1 [file animals-12-02480-s001.zip]

Archive with 1 entries (1 files):
- animals-1869463-supplementary.xlsx
