# Supplementary material for: Oregano Oil Combined with Macleaya Cordata Oral Solution Improves the Growth Performance and Immune Response of Broilers
Source: Animals (Basel). 2022 Sep 19;12(18):2480. doi: 10.3390/ani12182480 (PMC9495209; doi:10.3390/ani12182480)
Supplement: Supplementary file 1 [file animals-12-02480-s001.zip › animals-1869463-supplementary.xlsx]

## Sheet: Table S1
					Table S1. Oregano oil combined with macleaya cordata oral solution improves the growth performance and immune response of broilers
					Items	Control								OS								OEO								MCE
												mean	SD							mean	SD							mean	SD							mean	SD
					ADFI (g)		56.08	56.73	56.84	56.3	53.05	55.68	1.44	59.72	59.9	60.17	58.13	57.24	58.21	58.90**	1.19	57.93	56.57	58.85	57.98	54.8	55.96	57.02	1.51	56.73	56.92	54.35	58.52	56.77	58.26	56.93	1.48
					ADG (g)	34.88	36.22	36.78	36.59	36.09	32.96	35.59	1.45	40.5	37.16	39.15	39.31	40.7	38.7	39.25***	1.29	36.95	36.77	38.43	39.34	36.5	36.37	37.39	1.21	36.64	35.87	35.89	36.37	38.27	38.33	36.90#	1.13
					F/G	1.55	1.53	1.55	1.53	1.53	1.57	1.54	0.02	1.48	1.49	1.52	1.5	1.52	1.52	1.51*	0.02	1.52	1.55	1.49	1.56	1.48	1.55	1.53	0.03	1.55	1.53	1.52	1.54	1.54	1.54	1.54#	0.01
					TP (g/L)	28.32	28.32	19.98	28.33	32.54	32.4	28.32	4.56	36.27	38.69	37.18	34.51	34.05	32.81	35.59**	2.18	33.81	28.52	30.29	26.51	30.84	34.08	30.68	2.95	29.55	31.38	33.39	29.31	26.91	26.78	29.55#	2.56
					ALB (g/L)	13.09	13.46	13.75	13.74	15.23	16.21	14.25	1.21	17.15	12.44	13.05	15.08	11.76	14.44	13.99	1.98	15.48	15.34	13.73	14.25	13.87	10.53	13.87	1.79	13.73	11.1	14.99	15.15	14.14	15.19	14.05	1.56
					BUN (mmol/L)	1.23	0.97	0.85	1.31	1.03	1.37	1.13	0.21	0.92	0.78	0.67	0.73	0.83	0.59	0.75**	0.12	0.75	0.7	0.81	1.06	1.01	0.74	0.85	0.15	1.24	0.8	0.88	0.73	0.87	0.8	0.89	0.18
					TG (mmol/L)	0.56	0.85	0.93	0.79	0.93	1.14	0.87	0.19	0.75	0.45	0.62	0.53	0.64	0.34	0.56**	0.15	1.06	0.81	0.96	0.77	1	0.84	0.91	0.12	0.92	0.85	0.86	0.69	1.02	0.78	0.85#	0.11
					TC (mmol/L)	4.59	4.42	4.19	4.58	3.99	3.94	4.29	0.29	3.75	3.69	3.93	3.97	3.98	3.76	3.85**	0.13	4.21	4.11	4.05	3.89	3.89	3.81	3.99	0.15	3.9	4.15	4.34	3.97	4.4	3.99	4.13	0.21
					ALP (U/L)	1203.36	1250.29	1217.54	1242.56	1217.81	1243.36	1229.15	18.75	1161.54	1215.28	1189.48	1199.63	1199.33	1227.09	1198.73	22.57	1245.54	1217.91	1208.61	1252.44	1202.66	1231.57	1226.46	20.12	1223.4	1224.28	1224.75	1189.82	1190.52	1257.43	1218.37	25.37
					T-AOC (U/mL)	7.31	6.95	7.12	6.57	6.82	6.95	6.95	0.25	7.34	7.12	7.32	7.49	7.48	7.73	7.41**	0.21	7.54	7.32	7.29	7.04	7.41	7.12	7.29*	0.18	7.04	6.98	7.29	7.04	6.97	7.24	7.09	0.14
					GSH-Px (U/mL)	298.99	255.96	258.52	265.77	236.03	220.47	255.96	26.87	315.69	308.17	302.18	307.82	306.6	251.06	298.59*	23.69	305.21	260.99	281.13	269.74	310.24	296.64	287.33	19.86	306.38	340.55	247.99	298.69	264.39	282.86	290.14	32.77
					MDA (U/mL)	6.6	6.51	5.63	7.29	5.84	6.38	6.38	0.59	5.7	5.78	6.21	5.5	6.09	5.97	5.88	0.26	6.24	6.16	6.16	5.91	6.02	6.21	6.12	0.13	6.75	5.97	6.11	6.15	6.15	5.79	6.15	0.32
					SOD (U/mL)	178.52	157.48	180.76	193.24	136.27	183.17	171.57	20.89	241.61	178.75	184.17	184.19	218.4	228.19	205.89*	26.87	175.89	169	198.95	199.22	204.67	200.46	191.37	14.96	203.22	178.71	189.28	206.08	174.12	178.23	188.27	13.67
					IgA (U/mL)	196.43	180.45	187.28	252.32	239.34	194.13	208.33	29.87	275.26	236.31	278.17	271.53	234.33	235.15	255.13**	21.87	234.76	250.18	230.77	267.93	265.05	226.5	245.87*	17.89	219.59	245.73	218.85	265.25	250.36	255.78	242.59	19.24
					IgM (ng/mL)	8.99	11.62	11.15	8.64	9.21	11.45	10.18	1.37	11.03	12.36	9.41	14.15	11.18	11.62	11.63	1.57	10.74	9.29	11.61	10.73	13.25	11.91	11.26	1.34	13.8	11.61	9.58	9.06	9.91	11.89	10.98	1.79
					IgG (ng/mL)	1.88	1.73	1.72	1.85	1.85	2.08	1.85	0.13	2.5	2.27	2.42	2.18	2.62	2.26	2.38**	0.17	2.21	1.89	1.91	2.03	2.36	1.76	2.03	0.22	1.94	2.81	2.14	2.35	2.32	1.81	2.23*	0.35
					TNF-α (pg/mL)	179.46	195.95	206.71	205.9	198.41	150.91	189.56	21.34	135.8	159.73	142.78	153.67	179.73	150.34	153.68**	15.26	160.26	177.05	169.22	173.68	144.12	137.25	160.26*	16.32	160.47	176.64	181.16	175.35	158.53	163.69	169.31	9.56
					IL-1β (pg/mL)	88.05	77.22	86.17	91.68	100.96	87.89	88.66	7.73	61.2	62.21	79.22	60.75	65.78	65.49	65.78***	6.92	69.4	70.4	69.56	84.09	58.7	65.23	69.56***	8.35	68.18	65.6	77.04	67.95	76.05	78.66	72.25**	5.62
					IL-4 (pg/mL)	49.99	60.69	62.17	62.05	56.92	60.59	58.74	4.69	40.84	30.87	45.48	34.86	44.67	41.32	39.67***	5.72	49.26	44.17	33.86	45.14	47.01	52.27	45.29*	6.31	55.76	44.53	40.47	64.11	43.75	46.96	49.26	8.92
					IL-6 (pg/mL)	79.57	57.43	58.97	86.93	59.33	69.69	68.65	12.34	24.54	46.73	38.34	43.26	46.91	59.75	43.26*	11.59	79.51	63.58	53	50.87	32.3	68.11	57.90	16.32	66.28	53.22	72.05	69.9	47.88	64.99	62.39	9.66
					Villus height of the duodenum (μm)	890.89	931.02	987.44	954.09	949.43	841.49	925.73	51.99	1116.72	1008.11	1128.23	1098.99	1081.83	1131.71	1094.27***	46.17	1012.92	936.15	995.22	995.29	976.31	941.95	976.31##	31.15	988.64	1005.05	860.92	972.51	902.47	972.35	950.32###	56.08
					Villus height of the jejunum (μm)	833.55	767.55	808.95	752.35	823.83	733.42	786.61	41.12	861.99	878.24	863.29	905	848.35	850.56	867.91**	21.08	865.97	795.34	801.17	862.21	842.71	799.62	827.84	32.92	914.03	845.53	843.07	813.43	785.56	871.54	845.53*	44.73
					Villus height of the ileum (μm)	696.29	699.07	699.08	590.59	686.68	663.73	672.57	42.35	733.34	739.18	690.88	785.95	752.46	717.59	736.57*	32.11	712.96	711.98	719.8	625.51	715.24	742.45	704.66	40.39	641.52	659.07	715.07	620.65	711.67	753.82	683.63	51.08
					Crypt depth of the duodenum (μm)	205.57	202.37	169.78	192.88	202.66	199.48	195.46	13.3	198.79	195.21	206.93	212.07	221.27	228.35	210.44	12.81	211.5	205.99	191.85	190.8	209.97	205.17	202.55	9.02	184.65	205.86	185.66	185.16	211.84	202.06	195.87	12.15
					Crypt depth of the jejunum (μm)	145.3	171.43	152.04	170.41	164.67	150.05	158.98	11.25	149.98	159.16	159.19	161.87	149.52	151.63	155.23	5.45	147.88	170.78	146.1	150.7	167.92	147.98	155.23	11.08	126.4	140.02	149.92	158.52	161.91	153.54	148.39	13.17
					Crypt depth of the ileum (μm)	129.89	155.78	153.22	156.92	133.6	160.84	148.38	13.17	117.24	136.51	151.56	133.03	130.5	142.27	135.19	11.56	155.92	135.01	155.89	158.42	127.88	153.28	147.73	12.92	143.76	165.78	139.37	164.7	134.38	143.04	148.51	13.39
					Villus height/crypt depth ratio in the duodenum	4.61	4.53	4.49	5.03	5.12	4.64	4.74	0.27	5.07	5.1	5.61	4.97	5.08	5.41	5.21**	0.25	4.69	5.02	4.69	4.9	4.94	4.65	4.82#	0.16	4.67	5.06	4.71	4.96	4.59	5.09	4.85	0.22
					Villus height/crypt depth in the jejunum	5.04	5.1	4.82	4.55	4.74	5.43	4.95	0.31	5.59	5.43	5.74	5.73	5.38	5.69	5.59**	0.16	5.4	5.6	5.06	5.57	4.73	5.6	5.33	0.36	5.58	5.63	5.58	5	5.09	5.61	5.42*	0.29
					Villus height/crypt depth in the ileum	4.84	4.83	4.71	4.31	4.26	4.09	4.51	0.33	5.7	5.57	5.45	5	5.04	5.47	5.37***	0.29	4.48	5.16	4.71	4.74	4.86	4.7	4.78#	0.23	5.05	4.14	4.88	4.44	4.41	4.82	4.62#	0.35
					Control: solvent control group, OS: the oregano essential oil combined with Macleaya cordata extract oral solution group, OEO: the oregano essential oil oral solution group, MCE: the macleaya cordata extract oral solution group.
					Average daily feed intake (ADFI), Average daily gain (ADG), Average daily feed to gain ratio (F/G), Total protein (TP), Albumin (ALB), Urea nitrogen (BUN), Triglycerides (TG), Total cholesterol (TC), Alkaline phosphatase (ALP),
					Total antioxidant capacity (T-AOC), Glutathione peroxidase (GSH-PX), Malondialdehyde (MDA), Superoxide dismutase (SOD), Immunoglobulin A (IgA), Immunoglobulin M (IgM), Immunoglobulin G (IgG), Tumor necrosis factor-α (TNF-α), Interleukin 1β (IL-1β), Interleukin 4 (IL-4), Interleukin 6 (IL-6).
					*P < 0.05, **P < 0.01, ***P < 0.001, vs. control group; #P < 0.05, vs. OS group
